# Supplementary material for: Degradation of Decabromodiphenyl Ether in an Aerobic Clay Slurry Microcosm Using a Novel Immobilization Technique
Source: Microorganisms. 2022 Feb 9;10(2):402. doi: 10.3390/microorganisms10020402 (PMC8877889; doi:10.3390/microorganisms10020402)
Supplement: Supplementary file 1 [file microorganisms-10-00402-s001.zip]

Archive with 1 entries (1 files):
- microorganisms-1582578- supplementary.pdf
